# Supplementary material for: Proteotoxic stress disrupts epithelial integrity by inducing MTOR sequestration and autophagy overactivation
Source: Autophagy. 2022 May 6;19(1):241–55. doi: 10.1080/15548627.2022.2071381 (PMC9809964; doi:10.1080/15548627.2022.2071381)
Supplement: Supplemental Material [file KAUP_A_2071381_SM3866.zip]

Archive with 6 entries (6 files):
- Figure S1.eps
- Figure S2.eps
- Figure S3.eps
- Figure S4.eps
- Figure S5.eps
- Supplemental Figures and Tables R3.docx
